# Supplementary material for: Osmotic Dehydration, Drying Kinetics, and Quality Attributes of Osmotic Hot Air-Dried Mango as Affected by Initial Frozen Storage
Source: Foods. 2022 Feb 8;11(3):489. doi: 10.3390/foods11030489 (PMC8834474; doi:10.3390/foods11030489)
Supplement: Supplementary file 1 [file foods-11-00489-s001.zip]

Archive with 1 entries (1 files):
- foods-1573922-supplementary.pdf
